# Supplementary material for: Enterotoxigenic Escherichia coli heat labile enterotoxin affects neutrophil effector functions via cAMP/PKA/ERK signaling
Source: Gut Microbes. 2024 Sep 16;16(1):2399215. doi: 10.1080/19490976.2024.2399215 (PMC11407407; doi:10.1080/19490976.2024.2399215)
Supplement: Supplemental Material [file KGMI_A_2399215_SM1021.zip]

Archive with 1 entries (1 files):
- Clean version_Supplementary Materials.docx
